# Supplementary material for: Obstetric Nurses’ Approach to Evidence-Based Practice in Breastfeeding Within the Context of HIV: A Scoping Review
Source: Healthcare (Basel). 2026 Apr 27;14(9):1172. doi: 10.3390/healthcare14091172 (PMC13163772; doi:10.3390/healthcare14091172)
Supplement: Supplementary file 1 [file healthcare-14-01172-s001.zip]

Archive with 1 entries (1 files):
- healthcare-4228414-supplementary.pdf
